# Supplementary material for: Population genetics of ectoparasitic mites Varroa spp. in Eastern and Western honey bees
Source: Parasitology. 2019 Jul 31;146(11):1429–39. doi: 10.1017/S003118201900091X (PMC6712951; doi:10.1017/S003118201900091X)
Supplement: Supplementary file 1 [file S003118201900091Xsup001.xlsx]

## Sheet: TableS1
Table S1: MtDNA markers assessed for variability and reliable amplification in Varroa spp.
	Primer sequences (5-->3’)	Product size (bp)	Reference
F	GTAATTTGTATACAAAGAGGG	328	Warrit et al. 2006
R	CAATATCAATAGAAGAATTAGC
F	GGAGTAGGTACAGGTTGAACGG	800	this study
R	ACAACCCCAGCAATAATAGCAA
F	CTT GTA ATC ATA AGG ATA TTG GAA C	929	Navajas et al. 2010
R	AAT ACC AGT GGG AAC CGC

## Sheet: TableS2
Table S2: PCR cycling protocols.
		initial incubation		denaturation		annealing		extension
extraction method	amplicon (bp)	temperature (°C)	duration (sec)	temperature (°C)	duration (sec)	temperature (°C)	duration (sec)	temperature (°C)	duration (sec)	number of cycles
phenol-chloroform	380	95	120	95	20	56	20	72	30	35
	800	95	120	95	20	56	20	72	60	35
TaKaRa	380 & 800	94	120	94	30	57	30	72	30	35

## Sheet: TableS3
Table S3: P-value and significance for genotypic disequilibrium based on 5’600 permutations. The Bonferroni adjusted P-value for 5% nominal level is: 0.000179.
					significance
Comparison		V. destructor	V. jacobsonii	all	V. destructor	V. jacobsonii	all
marker1 X marker2		0.01286	0.01571	0.00161	ns	ns	ns
marker1 X marker3		0.32125	0.00036	0.00054	ns	ns	ns
marker1 X marker4		0.08964	NA	0.08964	ns	ns	ns
marker1 X marker5		1	0.00036	0.00036	ns	ns	ns
marker1 X marker6		0.00286	1	0.01089	ns	ns	ns
marker1 X marker7		0.30589	0.00089	0.00143	ns	ns	ns
marker1 X marker8		0.00964	0.00018	0.00018	ns	ns	ns
marker2 X marker3		0.45607	0.03589	0.05536	ns	ns	ns
marker2 X marker4		1	NA	1	ns	ns	ns
marker2 X marker5		1	0.1125	0.1425	ns	ns	ns
marker2 X marker6		0.00482	0.28607	0.03268	ns	ns	ns
marker2 X marker7		0.53089	0.39804	0.41196	ns	ns	ns
marker2 X marker8		0.22054	0.10643	0.07339	ns	ns	ns
marker3 X marker4		0.85857	NA	0.85857	ns	ns	ns
marker3 X marker5		0.60625	0.05232	0.08518	ns	ns	ns
marker3 X marker6		0.90054	0.87304	0.95589	ns	ns	ns
marker3 X marker7		0.02536	0.0125	0.0025	ns	ns	ns
marker3 X marker8		0.00018	0.00018	0.00018	ns	ns	ns
marker4 X marker5		1	NA	1	ns	ns	ns
marker4 X marker6		0.16625	NA	0.16625	ns	ns	ns
marker4 X marker7		1	NA	1	ns	ns	ns
marker4 X marker8		1	NA	1	ns	ns	ns
marker5 X marker6		1	0.28304	0.38375	ns	ns	ns
marker5 X marker7		0.29732	0.38321	0.315	ns	ns	ns
marker5 X marker8		1	0.00339	0.00679	ns	ns	ns
marker6 X marker7		1	0.30125	0.84321	ns	ns	ns
marker6 X marker8		0.01839	0.46875	0.06446	ns	ns	ns
marker7 X marker8		0.00732	0.01232	0.00125	ns	ns	ns

## Sheet: TableS4
Table S4: Number of alleles per locus for each mite population on each host species.
Host species	A. mellifera		A. cerana
Mite species	V. destructor		V. jacobsonii				total
Region	North	center	North	center	island	South
Marker	Chiang Mai	Bang Saen	Chiang Mai	Bang Saen	Ko Samui	Phattalung
VD305	2	3	3	5	6	1	10
VD307	2	2	4	4	5	1	8
VD112	2	4	7	5	7	3	12
VJ292	2	2	1	1	1	1	3
VJ294	2	1	7	5	4	2	12
Vdes2	2	2	1	1	1	1	3
Vdes7	2	1	3	3	4	1	7
Vdes16	1	1	6	8	7	4	16
Mean	1.88	2	4	4	4.38	1.75	8.88
SD	0.35	1.07	2.45	2.33	2.39	1.16	4.55

## Sheet: TableS5
Table S5: Allelic richness per locus for each mite population on each host species.
Host species	A. mellifera		A. cerana
Mite species	V. destructor		V. jacobsonii				total
Region	North	center	North	center	island	South
Marker	Chiang Mai	Bang Saen	Chiang Mai	Bang Saen	Ko Samui	Phattalung
VD305	1.76	2.57	2.12	4.05	1	3.97	5.98
VD307	1.57	2	3.46	3.37	1	2.61	4.36
VD112	1.27	2.24	4.34	4.19	2.65	4.85	5.5
VJ292	1.43	1.24	1	1	1	1	2.13
VJ294	1.43	1	5.66	3.98	2	3.27	5.32
Vdes2	2	2	1	1	1	1	2.85
Vdes7	2	1	2.84	3	1	3.41	4.52
Vdes16	1	1	4.88	6.7	3.35	5.28	6.68
Mean	1.56	1.63	3.16	3.41	1.62	3.17	4.67
SD	0.35	0.64	1.74	1.85	0.93	1.59	1.45
_x000C_

## Sheet: TableS6
Table S6: Expected and observed heterozygosity in Varroa spp. mite populations in Thailand.
Host species	mite species	region	expected heterozygosity ± SD	observed heterozygosity ± SD
A. mellifera	V. destructor	North (Chiang Mai)	0.19 ± 0.07	0.05 ± 0.01
		center (Bang Saen)	0.22 ± 0.09	0.04 ± 0.01
A. cerana	V. jacobsonii	North (Chiang Mai)	0.48 ± 0.12	0.09 ± 0.02
		center (Bang Saen)	0.52 ± 0.12	0.18 ± 0.04
		South (Phattalung)	0.46 ± 0.12	0.14 ± 0.02
		island (Ko Samui)	0.18 ± 0.09	0.08 ± 0.03

## Sheet: TableS7
Table S7: correspondance between microsatellite patterns and mt DNA sequences.
Host species	location	sample #	Microsatellite Genotype																BLAST			Sequence (COI)
Species	Location	Individual	VD305		VD307		VD112		VJ292		VJ294		Vdes-01		Vdes-02		Vdes-04		accession Nr	identity	query cover
A. mellifera	Center	27	122	122	163	163	145	145	234	234	174	174	406	406	296	296	271	271	GQ379056.1	99.88%	1	TAGGAAATAATATTAAGTCTATTAATTCGTGTAGAGTTAGGTCAACCTGGTTCTTTTATTGGAGATGATCAGATTTATAATACTATTGTTACTTCTCATGCTTTTGTAATAATTTTTTTTATAGTTATACCTGCTATAATTGGAGGTTTTGGTAATTGGTTAGTTCCTTTAATAATTTCTGCACCAGATATAGCTTTTCCACGTTTAAATAATATAAGTTTTTGATTATTAGTACCTTCTCTTAGTTTATTAATTTTTTCTTCTTTTATTGAAAGTGGAGTAGGTACAGGTTGAACGGTTTATCCTCCTTTATCAGGAAATTTATTTCATAGAGGTGTAGCAGTTGATTTAGGAATTTTAAGTTTGCATTTAGCTGGAATCTCCTCTATTATAAGATCT…
A. mellifera	Center	28	131	131	165	165	145	145	234	234	174	174	406	406	296	296	271	271	GQ379056.1	99.77%	1	AGAAGTTTTAGGATAATATTAAGTCTATTAATTCGTGTAGAGTTAGGTCAACCTGGTTCTTTTATTGGAGATGATCAGATTTATAATACTATTGTTACTTCTCATGCTTTTGTAATAATTTTTTTTATAGTTATACCTGCTATAATTGGAGGTTTTGGTAATTGGTTAGTTCCTTTAATAATTTCTGCACCAGATATAGCTTTTCCACGTTTAAATAATATAAGTTTTTGATTATTAGTACCTTCTCTTAGTTTATTAATTTTTTCTTCTTTTATTGAAAGTGGAGTAGGTACAGGTTGAACGGTTTATCCTCCTTTATCAGGAAATTTATTTCATAGAGGTGTAGCAGTTGATTTAGGAATTTTAAGTTTGCATTTAGCTGGAATCTCCTCTATTATA…
A. mellifera	Center	46	113	122	163	175	145	145	234	234	174	174	402	406	296	296	NA	NA	GQ379056.1	99.88%	1	TAGGATAATATTAAGTCTATTAATTCGTGTAGAGTTAGGTCAACCTGGTTCTTTTATTGGAGATGATCAGATTTATAATACTATTGTTACTTCTCATGCTTTTGTAATAATTTTTTTTATAGTTATACCTGCTATAATTGGAGGTTTTGGTAATTGGTTAGTTCCTTTAATAATTTCTGCACCAGATATAGCTTTTCCACGTTTAAATAATATAAGTTTTTGATTATTAGTACCTTCTCTTAGTTTATTAATTTTTTCTTCTTTTATTGAAAGTGGAGTAGGTACAGGTTGAACGGTTTATCCTCCTTTATCAGGAAATTTATTTCATAGAGGTGTAGCAGTTGATTTAGGAATTTTAAGTTTGCATTTAGCTGGAATCTCCTCTATTATAAGATCTAT…
A. cerana	North	Drifter	131	131	165	165	145	145	234	234	174	174	406	406	296	296	273	273	GQ379056.1	99.88%	1	TTTTAGGATAATATTAAGTCTATTAATTCGTGTAGAGTTAGGTCAACCTGGTTCTTTTATTGGAGATGATCAGATTTATAATACTATTGTTACTTCTCATGCTTTTGTAATAATTTTTTTTATAGTTATACCTGCTATAATTGGAGGTTTTGGTAATTGGTTAGTTCCTTTAATAATTTCTGCACCAGATATAGCTTTTCCACGTTTAAATAATATAAGTTTTTGATTATTAGTACCTTCTCTTAGTTTATTAATTTTTTCTTCTTTTATTGAAAGTGGAGTAGGTACAGGTTGAACGGTTTATCCTCCTTTATCAGGAAATTTATTTCATAGAGGTGTAGCAGTTGATTTAGGAATTTTAAGTTTGCATTTAGCTGGAATCTCCTCTATTATAAGATC…
A. cerana	North	Drifter	131	131	165	165	145	145	234	234	NA	NA	400	400	308	308	273	273	GQ379056.1	1	1	TAGGAATAATATTAAGTCTATTAATTCGTGTAGAGTTAGGTCAACCTGGTTCTTTTATTGGAGATGATCAGATTTATAATACTATTGTTACTTCTCATGCTTTTGTAATAATTTTTTTTATAGTTATACCTGCTATAATTGGAGGTTTTGGTAATTGGTTAGTTCCTTTAATAATTTCTGCACCAGATATAGCTTTTCCACGTTTAAATAATATAAGTTTTTGATTATTAGTACCTTCTCTTAGTTTATTAATTTTTTCTTCTTTTATTGAAAGTGGAGTAGGTACAGGTTGAACGGTTTATCCTCCTTTATCAGGAAATTTATTTCATAGAGGTGTAGCAGTTGATTTAGGAATTTTAAGTTTGCATTTAGCTGGAATCTCCTCTATTATAAGATCTA…
A. cerana	North	59	128	128	173	173	153	153	212	212	182	182	400	400	314	314	279	279	GQ387678.1	1	0.98	TGATATTAAGTTTATTAATCCGTGTAGAGTTAGGTCAACCTGGTTCTTTTATTGGGGATGATCAAATTTATAATACTATTGTTACTTCTCATGCTTTTGTAATAATTTTTTTTATAGTTATACCTGCTATAATTGGAGGGTTTGGTAATTGATTAGTTCCTTTAATAATTTCTGCACCAGATATAGCTTTTCCGCGATTAAATAATATAAGTTTTTGGTTATTATTACCTTCACTTAGTTTATTAATTTTTTCTTCTTTTATTGAAAGTGGAGTAGGAACGGGTTGAACGGTTTATCCTCCTTTATCAAGAAATTTATTTCATAGAGGAGTAGCAGTTGATTTAGGAATTTTAAGTTTACATTTAGCTGGAATTTCTTCTATTATAAGATCTATTAATT…
A. cerana	North	60	125	128	175	175	151	159	210	210	176	176	402	402	312	312	305	305	GQ387678.1	1	0.97	GGAAATGATATTAAGTTTATTAATCCGTGTAGAGTTAGGTCAACCTGGTTCTTTTATTGGGGATGATCAAATTTATAATACTATTGTTACTTCTCATGCTTTTGTAATAATTTTTTTTATAGTTATACCTGCTATAATTGGAGGGTTTGGTAATTGATTAGTTCCTTTAATAATTTCTGCACCAGATATAGCTTTTCCGCGATTAAATAATATAAGTTTTTGGTTATTATTACCTTCACTTAGTTTATTAATTTTTTCTTCTTTTATTGAAAGTGGAGTAGGAACGGGTTGAACGGTTTATCCTCCTTTATCAAGAAATTTATTTCATAGAGGAGTAGCAGTTGATTTAGGAATTTTAAGTTTACATTTAGCTGGAATTTCTTCTATTATAAGATCTAT…
A. cerana	Center	87	128	128	173	175	143	143	210	210	172	172	402	402	312	312	279	287	GQ387678.1	99.76%	0.96	TGTTTTAGGAAATGATATTAAGTTTATTAATCCGTGTAGAGTTAGGTCAACCTGGTTCTTTTATTGGGGATGATCAAATTTATAATACTATTGTTACTTCTCATGCTTTTGTAATAATTTTTTTTATAGTTATACCTGCTATAATTGGAGGGTTTGGTAATTGATTAGTTCCTTTAATAATTTCTGCACCAGATATAGCTTTTCCGCGATTAAATAATATAAGTTTTTGGTTATTATTACCTTCACTTAGTTTATTAATTTTTTCTTCTTTTATTGAAAGTGGAGTAGGAACGGGTTGAACGGTTTATCCTCCTTTATCAAGAAATTTATTTCATAGAGGAGTAGCAGTTGATTTAGGAATTTTAAGTTTACATTTAGCTGGAATTTCTTCTATTATAA…
A. cerana	Center	93	128	128	173	173	145	145	210	210	180	180	402	402	314	314	285	287	GQ387678.1	1	0.96	TTTTAGGAAATGATATTAAGTTTATTAATCCGTGTAGAGTTAGGTCAACCTGGTTCTTTTATTGGGGATGATCAAATTTATAATACTATTGTTACTTCTCATGCTTTTGTAATAATTTTTTTTATAGTTATACCTGCTATAATTGGAGGGTTTGGTAATTGATTAGTTCCTTTAATAATTTCTGCACCAGATATAGCTTTTCCGCGATTAAATAATATAAGTTTTTGGTTATTATTACCTTCACTTAGTTTATTAATTTTTTCTTCTTTTATTGAAAGTGGAGTAGGAACGGGTTGAACGGTTTATCCTCCTTTATCAAGAAATTTATTTCATAGAGGAGTAGCAGTTGATTTAGGAATTTTAAGTTTACATTTAGCTGGAATTTCTTCTATTATAAGA…
A. cerana	Island	98	116	116	171	171	147	153	212	212	178	178	402	402	312	312	303	303	GQ387678.1	99.40%	0.96	GTGTTTTAGGATGATATTGAGTTTATTAATTCGTGTAGAGTTAGGTCAACCTGGTTCTTTTATTGGGGATGATCAAATTTATAATACTATTGTTACTTCTCATGCTTTTGTAATAATTTTTTTTATAGTTATACCTGCTATAATTGGGGGGTTTGGTAATTGATTAGTTCCTTTAATAATTTCTGCACCAGATATAGCTTTTCCGCGATTAAATAATATAAGTTTTTGGTTATTATTACCTTCACTTAGTTTATTAATTTTTTCTTCTTTTATTGAAAGTGGAGTAGGAACGGGTTGAACGGTTTATCCTCCTTTATCAAGAAATTTATTTCATAGAGGAGTAGCAGTTGATTTAGGAATTTTAAGCTTACATTTAGCTGGAATTTCTTCTATTATAAG…
A. cerana	Island	99	116	116	171	171	147	147	212	212	182	182	402	402	312	312	301	303	GQ387678.1	99.29%	0.97	TAGGATGATATTGAGTTTATTAATTCGTGTAGAGTTAGGTCAACCTGGTTCTTTTATTGGGGATGATCAAATTTATAATACTATTGTTACTTCTCATGCTTTTGTAATAATTTTTTTTATAGTTATACCTGCTATAATTGGGGGGTTTGGTAATTGATTAGTTCCTTTAATAATTTCTGCACCAGATATAGCTTTTCCGCGATTAAATAATATAAGTTTTTGGTTATTATTACCTTCACTTAGTTTATTAATTTTTTCTTCTTTTATTGAAAGTGGAGTAGGAACGGGTTGAACGGTTTATCCTCCTTTATCAAGAAATTTATTTCATAGAGGAGTAGCAGTTGATTTAGGAATTTTAAGCTTACATTTAGCTGGAATTTCTTCTATTATAAGATCTAT…
A. cerana	South	122	110	116	169	169	137	143	210	210	166	166	402	402	318	318	273	273	GQ387678.1	98.92%	0.97	TAGGATAATATTAAGTTTATTAATCCGTGTAGAGTTAGGTCAACCTGGTTCTTTTATTGGGGATGATCAAATTTATAATACTATTGTTACTTCTCATGCTTTTGTAATAATTTTTTTTATAGTTATACCTGCTATAATTGGGGGATTTGGTAATTGGTTAGTTCCTTTAATAATTTCTGCACCAGATATAGCTTTTCCACGATTAAATAATATAAGTTTTTGGTTGTTATTACCTTCACTTAGTTTATTAATTTTTTCTTCTTTTATTGAAAGTGGAGTAGGAACGGGTTGAACGGTTTATCCTCCTTTATCAAGAAATTTATTTCATAGAGGAGTAGCAGTTGATTTAGGAATTTTAAGCTTACATTTAGCTGGAATTTCTTCTATTATAAGATCTAT…
A. cerana	South	123	119	119	169	169	137	137	210	210	174	174	402	402	314	330	271	275	GQ387678.1	98.92%	0.97	GGATAATATTAAGTTTATTAATCCGTGTAGAGTTAGGTCAACCTGGTTCTTTTATTGGGGATGATCAAATTTATAATACTATTGTTACTTCTCATGCTTTTGTAATAATTTTTTTTATAGTTATACCTGCTATAATTGGGGGATTTGGTAATTGGTTAGTTCCTTTAATAATTTCTGCACCAGATATAGCTTTTCCACGATTAAATAATATAAGTTTTTGGTTGTTATTACCTTCACTTAGTTTATTAATTTTTTCTTCTTTTATTGAAAGTGGAGTAGGAACGGGTTGAACGGTTTATCCTCCTTTATCAAGAAATTTATTTCATAGAGGAGTAGCAGTTGATTTAGGAATTTTAAGCTTACATTTAGCTGGAATTTCTTCTATTATAAGATCTATTA…
A. cerana	South	125	113	113	169	173	147	147	210	210	174	174	402	402	NA	NA	275	275	GQ387678.1	98.92%	0.97	TAGGATAATATTAAGTTTATTAATCCGTGTAGAGTTAGGTCAACCTGGTTCTTTTATTGGGGATGATCAAATTTATAATACTATTGTTACTTCTCATGCTTTTGTAATAATTTTTTTTATAGTTATACCTGCTATAATTGGGGGATTTGGTAATTGGTTAGTTCCTTTAATAATTTCTGCACCAGATATAGCTTTTCCACGATTAAATAATATAAGTTTTTGGTTGTTATTACCTTCACTTAGTTTATTAATTTTTTCTTCTTTTATTGAAAGTGGAGTAGGAACGGGTTGAACGGTTTATCCTCCTTTATCAAGAAATTTATTTCATAGAGGAGTAGCAGTTGATTTAGGAATTTTAAGCTTACATTTAGCTGGAATTTCTTCTATTATAAGATCTAT…
A. cerana	South	129	119	119	169	169	141	141	210	210	NA	NA	402	402	310	310	287	287	GQ387678.1	98.92%	0.97	TAGGATAATATTAAGTTTATTAATCCGTGTAGAGTTAGGTCAACCTGGTTCTTTTATTGGGGATGATCAAATTTATAATACTATTGTTACTTCTCATGCTTTTGTAATAATTTTTTTTATAGTTATACCTGCTATAATTGGGGGATTTGGTAATTGGTTAGTTCCTTTAATAATTTCTGCACCAGATATAGCTTTTCCACGATTAAATAATATAAGTTTTTGGTTGTTATTACCTTCACTTAGTTTATTAATTTTTTCTTCTTTTATTGAAAGTGGAGTAGGAACGGGTTGAACGGTTTATCCTCCTTTATCAAGAAATTTATTTCATAGAGGAGTAGCAGTTGATTTAGGAATTTTAAGCTTACATTTAGCTGGAATTTCTTCTATTATAAGATCTAT…
Legend		Putative hybrids	Alleles rare in Varroa destructor but common in Varroa jacobsonii
			Alleles rare in Varroa jacobsonii but common in Varroa destructor
			Alleles common in both species

## Sheet: TableS8
Table S8: Information and microsatellite genotypes of samples used for genetic differentiation and diversity. Indicated is also the probability of belogning to the two clusters identified by InStruct, as well as the likelyhood for individuals with shared alleles to be hybrids.
Legend
Alleles rare in Varroa destructor but common in Varroa jacobsonii
Alleles rare in Varroa jacobsonii but common in Varroa destructor
Alleles common in both species
Sample Information				genotype																# individuals with identical genotype	Instruct
Species	location	population #	sample #	VD305		VD307		VD112		VJ292		VJ294		Vdes-01		Vdes-02		Vdes-04			Cluster 1	Cluster 2	Hybrid status
V. destructor	North	1	1	134	134	165	165	NA	NA	234	234	174	174	400	400	296	296	273	273	1	0.9953	0.0047
V. destructor	North	1	2	131	131	165	165	139	139	234	234	174	174	406	406	308	308	273	273	3	0.9959	0.0041
V. destructor	North	1	3	131	131	165	165	139	139	234	234	174	174	400	400	308	308	273	273	6	0.996	0.0041
V. destructor	North	1	4	131	131	165	165	139	139	234	234	174	174	400	400	308	308	273	273	1	0.996	0.0041
V. destructor	North	1	7	131	131	165	165	139	139	234	234	174	174	406	406	296	308	273	273	3	0.996	0.0041
V. destructor	North	1	8	131	131	165	165	139	139	234	234	174	174	400	400	296	296	273	273	1	0.996	0.0041
V. destructor	North	1	9	131	131	163	163	139	139	234	234	174	174	406	406	308	308	273	273	1	0.9958	0.0042
V. destructor	North	1	10	131	131	163	165	NA	NA	234	234	174	174	400	406	308	308	273	273	1	0.9952	0.0048
V. destructor	North	1	11	131	131	165	165	139	139	234	234	174	174	406	406	296	296	273	273	1	0.996	0.0041
V. destructor	North	1	14	131	131	165	165	135	139	234	234	174	174	400	400	296	296	273	273	1	0.9957	0.0043
V. destructor	North	1	15	134	134	165	165	139	139	232	232	174	174	400	400	296	296	273	273	1	0.996	0.0041
V. destructor	North	1	16	131	131	165	165	139	139	234	234	174	174	400	400	308	308	273	273	1	0.996	0.0041
V. destructor	North	1	22	131	131	165	165	139	139	234	234	178	178	406	406	308	308	273	273	1	0.996	0.004
V. destructor	North	1	23	131	131	165	165	139	139	234	234	174	174	400	400	308	308	273	273	1	0.9958	0.0042
V. destructor	North	1	25	131	131	165	165	139	139	234	234	174	174	400	406	296	308	273	273	1	0.9959	0.0041
V. destructor	Center	2	26	131	131	165	165	145	145	234	234	174	174	NA	NA	296	296	NA	NA	1	0.9943	0.0057
V. destructor	Center	2	27	122	122	163	163	145	145	234	234	174	174	406	406	296	296	271	271	6	0.9956	0.0044
V. destructor	Center	2	28	131	131	165	165	145	145	234	234	174	174	406	406	296	296	271	271	1	0.9956	0.0044
V. destructor	Center	2	30	122	131	163	165	145	145	234	234	174	174	400	406	296	296	271	271	1	0.9957	0.0043
V. destructor	Center	2	31	122	122	165	165	145	145	234	234	174	174	406	406	296	296	271	271	2	0.9957	0.0043
V. destructor	Center	2	32	131	134	165	165	145	145	232	234	174	174	NA	NA	296	296	271	271	1	0.9949	0.0051
V. destructor	Center	2	34	122	122	163	163	NA	NA	234	234	174	174	406	406	296	296	271	271	1	0.9952	0.0048
V. destructor	Center	2	36	122	122	165	165	145	145	234	234	174	174	400	400	296	296	271	271	1	0.9956	0.0044
V. destructor	Center	2	37	134	134	165	165	145	145	234	234	174	174	406	406	296	296	271	271	1	0.9956	0.0044
V. destructor	Center	2	38	122	131	165	165	145	145	234	234	174	174	400	406	296	296	271	271	1	0.9956	0.0044
V. destructor	Center	2	40	122	122	163	163	145	145	234	234	174	174	NA	NA	NA	NA	271	271	1	0.9941	0.0059
V. destructor	Center	2	41	131	131	165	165	145	145	234	234	174	174	400	400	296	296	271	271	3	0.9957	0.0043
V. destructor	Center	2	45	131	131	165	165	145	145	234	234	174	174	400	400	296	296	271	271	2	0.9957	0.0043
V. destructor	Center	2	46	122	125	165	165	145	145	234	234	174	174	402	402	296	296	NA	NA	1	0.838	0.162	likely
V. destructor	Center	2	47	113	122	163	175	145	145	234	234	174	174	402	406	296	296	NA	NA	1	0.8806	0.1194	likely
V. destructor	Center	2	49	131	131	165	165	NA	NA	234	234	174	174	406	406	296	296	271	271	1	0.9952	0.0048
V. destructor	Center	2	50	122	122	163	163	137	137	234	234	174	174	406	406	296	296	271	271	1	0.9957	0.0043
V. destructor	Center	2	51	131	131	165	165	137	137	234	234	174	174	400	400	296	296	271	271	1	0.9957	0.0043
V. destructor	Center	2	52	131	131	165	165	135	139	234	234	174	174	400	400	296	296	271	271	1	0.9957	0.0043
V. jacosbonii	North	3	53	128	128	169	169	153	153	210	210	180	186	NA	NA	316	316	283	287	1	0.0049	0.9951
V. jacosbonii	North	3	54	128	128	175	175	NA	NA	210	210	182	182	402	402	316	316	281	281	1	0.0048	0.9952
V. jacosbonii	North	3	55	128	128	175	175	159	159	210	210	182	182	402	402	314	314	281	281	1	0.0045	0.9955
V. jacosbonii	North	3	56	128	128	169	169	153	153	210	210	186	186	402	402	314	316	287	287	1	0.0042	0.9958
V. jacosbonii	North	3	57	128	128	175	175	147	147	210	210	186	186	402	402	316	316	283	283	1	0.0042	0.9958
V. jacosbonii	North	3	58	128	128	169	169	145	145	210	210	NA	NA	NA	NA	NA	NA	281	281	1	0.0104	0.9896
V. jacosbonii	North	3	59	128	128	173	173	153	153	210	210	182	182	400	400	314	314	279	279	1	0.0509	0.9491	likely
V. jacosbonii	North	3	60	125	128	175	175	151	159	210	210	176	176	402	402	312	312	305	305	1	0.0048	0.9952
V. jacosbonii	North	3	61	125	125	175	175	153	153	210	210	NA	NA	402	402	314	314	305	305	1	0.0047	0.9953
V. jacosbonii	North	3	62	128	128	169	169	NA	NA	210	210	NA	NA	402	402	312	312	279	279	1	0.0053	0.9948
V. jacosbonii	North	3	63	128	128	169	173	141	141	210	210	NA	NA	402	402	312	312	279	279	1	0.0046	0.9954
V. jacosbonii	North	3	64	128	128	169	169	141	141	210	210	192	192	402	402	312	312	NA	NA	1	0.0046	0.9954
V. jacosbonii	North	3	65	128	137	173	173	147	153	210	210	164	164	402	402	312	312	277	277	1	0.0043	0.9957
V. jacosbonii	North	3	66	128	128	175	175	153	153	210	210	164	164	402	402	312	312	277	283	2	0.0042	0.9958
V. jacosbonii	North	3	67	128	128	169	173	141	141	210	210	NA	NA	402	402	312	312	279	279	1	0.0046	0.9954
V. jacosbonii	North	3	68	128	128	169	169	141	141	210	210	NA	NA	402	402	312	312	279	279	1	0.0045	0.9955
V. jacosbonii	North	3	69	128	128	169	171	141	141	210	210	NA	NA	402	402	312	312	279	279	1	0.0045	0.9956
V. jacosbonii	North	3	70	128	128	175	175	153	153	210	210	164	164	402	402	312	312	277	277	1	0.0041	0.996
V. jacosbonii	North	3	71	128	128	169	173	141	141	210	210	NA	NA	402	402	312	312	279	279	1	0.0046	0.9954
V. jacosbonii	North	3	72	128	128	173	173	141	141	210	210	180	192	402	402	312	312	279	279	1	0.0043	0.9957
V. jacosbonii	North	3	73	128	128	169	169	141	141	210	210	180	180	402	402	312	312	277	277	1	0.0041	0.996
V. jacosbonii	North	3	75	128	128	175	175	153	153	210	210	NA	NA	402	402	312	312	277	283	1	0.0048	0.9952
V. jacosbonii	North	3	76	125	125	169	169	153	153	210	210	164	164	402	402	314	314	283	283	1	0.0042	0.9958
V. jacosbonii	North	3	77	128	128	169	169	141	141	210	210	NA	NA	402	402	314	314	279	279	1	0.0046	0.9954
V. jacosbonii	North	3	78	128	128	171	171	141	141	210	210	NA	NA	402	402	314	314	279	279	1	0.005	0.995
V. jacosbonii	North	3	79	125	125	169	169	145	145	210	210	NA	NA	402	402	314	314	277	277	1	0.0065	0.9935
V. jacosbonii	North	3	80	128	128	171	175	139	153	210	210	150	150	402	402	314	314	277	277	1	0.0085	0.9915
V. jacosbonii	North	3	81	125	125	169	169	147	153	210	210	164	164	402	402	314	314	277	283	1	0.0041	0.9959
V. jacosbonii	Center	4	82	125	128	173	173	145	147	NA	NA	NA	NA	402	402	312	312	NA	NA	1	0.0078	0.9923
V. jacosbonii	Center	4	83	125	128	175	175	143	145	210	210	172	172	NA	NA	NA	NA	NA	NA	1	0.0081	0.992
V. jacosbonii	Center	4	84	128	128	175	175	143	145	210	210	172	172	402	402	NA	NA	NA	NA	1	0.0064	0.9936
V. jacosbonii	Center	4	85	125	125	173	173	143	147	210	210	172	172	402	402	312	312	283	285	1	0.0043	0.9957
V. jacosbonii	Center	4	86	125	128	169	169	147	149	210	210	172	172	402	402	NA	NA	NA	NA	1	0.0054	0.9946
V. jacosbonii	Center	4	87	128	128	173	175	143	143	210	210	172	172	402	402	312	312	279	287	1	0.0041	0.996
V. jacosbonii	Center	4	88	128	128	173	173	151	151	210	210	178	178	402	402	NA	NA	287	289	1	0.0054	0.9946
V. jacosbonii	Center	4	89	125	128	175	175	145	145	210	210	172	172	NA	NA	NA	NA	287	287	1	0.0084	0.9917
V. jacosbonii	Center	4	90	125	125	167	175	149	149	210	210	172	172	402	402	NA	NA	NA	NA	1	0.0061	0.9939
V. jacosbonii	Center	4	91	125	125	165	165	143	145	210	210	178	180	NA	NA	NA	NA	NA	NA	1	0.1753	0.8246	likely
V. jacosbonii	Center	4	92	125	125	169	169	145	145	210	210	NA	NA	NA	NA	NA	NA	281	281	1	0.0107	0.9893
V. jacosbonii	Center	4	93	128	128	173	173	145	145	210	210	180	180	402	402	314	314	285	287	1	0.0062	0.9938
V. jacosbonii	Center	4	94	116	116	175	175	145	145	210	210	178	178	402	402	NA	NA	281	281	1	0.007	0.993
V. jacosbonii	Center	4	95	119	119	169	169	145	145	210	210	166	168	402	402	314	314	291	293	1	0.0064	0.9936
V. jacosbonii	Center	4	96	113	113	175	175	145	145	210	210	172	172	NA	NA	NA	NA	NA	NA	1	0.0112	0.9889
V. jacosbonii	Center	4	97	NA	NA	175	175	145	145	210	210	166	166	402	402	310	310	NA	NA	1	0.0079	0.9921
V. jacosbonii	Island	6	98	116	116	169	169	147	153	210	210	178	178	402	402	312	312	303	303	2	0.0042	0.9958
V. jacosbonii	Island	6	99	116	116	169	169	147	147	210	210	182	182	402	402	312	312	301	303	1	0.0045	0.9955
V. jacosbonii	Island	6	100	116	116	169	169	147	147	210	210	178	182	402	402	312	312	299	299	1	0.0043	0.9957
V. jacosbonii	Island	6	101	116	116	169	169	147	147	210	210	182	182	402	402	312	312	303	303	4	0.004	0.996
V. jacosbonii	Island	6	102	116	116	169	169	147	147	210	210	178	178	402	402	312	312	299	299	1	0.0043	0.9957
V. jacosbonii	Island	6	103	116	116	169	169	147	147	210	210	178	182	402	402	312	312	303	303	1	0.0042	0.9958
V. jacosbonii	Island	6	104	116	116	169	169	149	149	210	210	178	178	402	402	312	312	305	305	1	0.0044	0.9957
V. jacosbonii	Island	6	105	116	116	169	169	147	149	210	210	178	182	402	402	312	312	303	305	1	0.0042	0.9958
V. jacosbonii	South	5	106	119	119	169	173	141	141	210	210	174	174	402	402	312	312	271	275	1	0.0234	0.9766
V. jacosbonii	South	5	107	113	113	169	169	141	141	210	210	166	166	402	402	312	312	277	277	2	0.0041	0.9959
V. jacosbonii	South	5	108	116	116	169	169	145	145	210	210	168	168	402	402	310	310	271	271	1	0.0117	0.9883
V. jacosbonii	South	5	109	113	113	165	169	NA	NA	210	210	166	166	402	402	312	312	277	277	1	0.0188	0.9813
V. jacosbonii	South	5	110	119	119	169	173	141	141	210	210	174	174	402	402	312	312	271	271	1	0.0348	0.9652	less likely
V. jacosbonii	South	5	111	113	113	165	169	141	141	210	210	166	166	402	402	312	312	277	277	1	0.0154	0.9846
V. jacosbonii	South	5	112	110	116	169	169	139	139	210	210	166	166	402	402	310	312	293	293	1	0.0098	0.9902
V. jacosbonii	South	5	113	110	110	169	169	139	139	210	210	166	166	402	402	312	312	293	293	1	0.0096	0.9904
V. jacosbonii	South	5	114	119	119	169	169	139	141	210	210	166	166	402	402	312	312	277	277	1	0.0056	0.9944
V. jacosbonii	South	5	115	110	119	169	169	139	141	210	210	NA	NA	402	402	312	312	277	277	1	0.007	0.993
V. jacosbonii	South	5	116	125	137	175	179	147	153	210	210	NA	NA	402	402	NA	NA	283	283	1	0.0067	0.9934
V. jacosbonii	South	5	117	119	119	169	169	153	153	210	210	166	174	402	402	314	330	271	271	1	0.016	0.9841
V. jacosbonii	South	5	118	119	119	169	169	151	153	210	210	166	174	402	402	314	330	271	287	1	0.0117	0.9883
V. jacosbonii	South	5	119	116	119	169	169	139	141	210	210	166	166	402	402	310	314	277	277	1	0.0059	0.9941
V. jacosbonii	South	5	120	119	119	169	169	145	145	210	210	178	178	402	402	314	314	275	275	1	0.0057	0.9943
V. jacosbonii	South	5	121	119	119	169	169	145	145	210	210	166	166	402	402	314	314	275	275	1	0.0056	0.9944
V. jacosbonii	South	5	122	110	116	169	169	137	143	210	210	166	166	402	402	318	318	273	273	1	0.0431	0.957	less likely
V. jacosbonii	South	5	123	119	119	169	169	137	137	210	210	174	174	402	402	314	330	271	275	1	0.0564	0.9437	likely
V. jacosbonii	South	5	124	110	110	169	169	141	145	210	210	NA	NA	402	402	310	310	275	275	1	0.0055	0.9945
V. jacosbonii	South	5	125	113	113	169	173	147	147	210	210	174	174	402	402	NA	NA	275	275	1	0.0218	0.9782
V. jacosbonii	South	5	126	119	119	169	169	145	145	210	210	NA	NA	402	402	NA	NA	271	271	1	0.02	0.98
V. jacosbonii	South	5	127	119	119	169	169	133	133	210	210	NA	NA	402	402	312	312	NA	NA	1	0.0064	0.9936
V. jacosbonii	South	5	128	119	119	169	169	139	145	210	210	NA	NA	402	402	310	310	NA	NA	1	0.0106	0.9895
V. jacosbonii	South	5	129	119	119	169	169	141	141	210	210	NA	NA	402	402	310	310	287	287	1	0.0048	0.9952
V. jacosbonii	South	5	130	119	119	169	169	145	145	210	210	NA	NA	402	402	NA	NA	271	271	1	0.0198	0.9803
V. jacosbonii	South	5	131	119	119	169	169	139	139	210	210	NA	NA	402	402	310	312	281	281	1	0.0116	0.9885
V. jacosbonii	South	5	132	119	119	169	169	145	145	210	210	NA	NA	402	402	312	312	271	271	1	0.0139	0.9861
V. jacosbonii	South	5	133	116	116	169	173	151	151	210	210	174	174	402	402	310	310	271	271	1	0.0399	0.9601	less likely
V. jacosbonii	South	5	134	110	110	169	169	143	143	210	210	NA	NA	402	402	316	316	273	273	1	0.0325	0.9675	less likely
V. jacosbonii	South	5	135	116	116	169	169	145	145	210	210	168	168	402	402	310	310	273	273	1	0.0418	0.9582	less likely
V. jacosbonii	South	5	136	116	119	175	175	141	141	210	210	NA	NA	402	402	NA	NA	287	287	1	0.0055	0.9945

## Sheet: TableS9
Table S9: Pairwise comparison of genetic indexes between mite populations within mite species and between mite species within regions.
p: probability of P(rand >= data) based on 999 permutations. Color gradient from dark green to dark red correlate with increasing values.
Species and location	Population 1	Population 2	FST	GST	Dest	p
V. destructor	North	center	0.378997	0.353443	0.349755	<0.001
V. jacobsonii	North	center	0.104166	0.0761375	0.174183	<0.001
	North	island	0.285552	0.251126	0.379035	<0.001
	North	south	0.142691	0.124112	0.266955	<0.001
	center	island	0.296127	0.254758	0.409853	<0.001
	center	South	0.142443	0.114931	0.261576	<0.001
	island	South	0.265442	0.231651	0.322395	<0.001
North	A. mellifera	A. cerana	0.480371	0.461021	0.996209	<0.001
center	A. mellifera	A. cerana	0.443713	0.4168	0.908953	<0.001
